# Supplementary material for: RNA Sequencing Analysis Reveals Divergent Adaptive Response to Hypo- and Hyper-Salinity in Greater Amberjack (Seriola dumerili) Juveniles
Source: Animals (Basel). 2022 Jan 29;12(3):327. doi: 10.3390/ani12030327 (PMC8833429; doi:10.3390/ani12030327)
Supplement: Supplementary file 1 [file animals-12-00327-s001.zip]

Archive with 4 entries (4 files):
- Approval of Animal Use Protocol.pdf
- Certification of English editing.pdf
- Figure S1.tif
- Supplementary  (Table S1& Figure S1).pdf
